# Supplementary material for: miR-342 Regulates BRCA1 Expression through Modulation of ID4 in Breast Cancer
Source: PLoS One. 2014 Jan 27;9(1):e87039. doi: 10.1371/journal.pone.0087039 (PMC3903605; doi:10.1371/journal.pone.0087039)
Supplement: Table S1 — Clinical and histopathological characteristics of breast cancer samples. BrCa: Breast cancer; Contr BrCa: Controlateral BrCa; Ipsi BrCa: Ipsilateral BrCa; OvCa: Ovarian cancer; Brca in Italic: tumoral samples used for microarray analysis; IDC: infiltrating ductal carcinoma; ADK: adenocarcinoma; ILC: infiltrating lobular carcinoma; Gel: gelatinous; pT: tumor dimension, according to the AJCC staging criteria; pN: number of positive lymph nodes/total lymph nodes removed, according to the AJCC staging criteria; P: axillary dissection from previous BrCa; *histology after primary chemotherapy for previous BrCa; B/O familiarity for Breast/Ovarian cancer; CNS: Central Nervous System; uk: unknown; nd: not determined; Ned: Not evident disease. (XLSX) [file pone.0087039.s007.xlsx]

## Sheet: Foglio2
Tumor sample	Genetic Testing (mutation type)	Tumor type and age (y) at diagnosis	Type of Family	Histologic subtype	Grade	ER	PgR	HER2	pT	pN	Follow up (months)
BR57	BRCA1 mutant )	BrCa, 30 + Contr BrCa, 38	B/O	IDC	3	neg	neg	neg	2	0/23	Ned (132)
BR15	BRCA1 mutant	BrCa, 50	B/O	ADK	3	neg	neg	neg	2	0/31	Ned (148)
BR58	BRCA1 mutant	BrCa, 32 + Contr BrCa, 47	B/O	IDC	3	neg	neg	neg	2	0/14	Ned (145)
BR1	BRCA1 mutant	BrCa, 51 + Contr BrCa, 51	B/O	IDC	3	pos	pos	neg	2	12/15	OvCa (24), Metastases from BrCa (47), Dead (65)
BR2	BRCA1 mutant	BrCa, 40	B/O	IDC	2	neg	pos	neg	1	0/19	OvCa (123)
BR3	BRCA1 mutant	BrCa, 57	B/O	ILC	3	neg	neg	neg	2	15/29	Dead (22)
BR18	BRCA1 mutant	BrCa, 31 + Contr BrCa, 39	B	IDC *	2*	neg*	pos*	neg	2*	1/25*	Contralateral BrCa (83), Ned (123)
BR62	BRCA1 mutant	BrCa, 31 + Contr BrCa, 39	B	IDC	3	neg	neg	neg	1	0/2	Ned (40)
BR36	BRCA1 mutant	BrCa, 24 + Ipsi BrCa, 24	B	IDC *	3*	neg*	neg*	neg	2*	P	Ned (98)
BR33	BRCA1 mutant	BrCa, 39 + Contr BrCa, 44	B	IDC	3	pos	pos	neg	2	1/26	Metastases (37)
BR26	BRCA1 mutant	BrCa, 26 + Contr BrCa, 31	B	IDC	3	pos	pos	neg	1	2/17	Ned (30)
BR28	BRCA1 mutant	BrCa, 65	B/O	IDC	3	neg	neg	neg	1	2/24	Pancreatic cancer (20)
BR31	BRCA1 mutant	BrCa, 30	B	IDC	3	pos	pos	pos	1	25/40	Ned (13)
BR69	BRCA1 mutant	BrCa, 71	B	IDC	3	neg	neg	neg	2	0/18	Ned (120)
BR10	BRCA1 mutant	BrCa, 33 + Contr BrCa, 39	B	IDC	3	neg	pos	neg	1	1/27	Contralateral BrCa (70), Ned (133)
BR29	BRCA2 mutant	BrCa, 36 + Contr BrCa, 42	B/O	IDC+ ILC	3	pos	pos	neg	4	2/19	Ned (33)
BR20	BRCA2 mutant	BrCa, 43	B/O	ILC	2	pos	neg	neg	1	1/20	Ned (155)
BR22	BRCA2 mutant	BrCa, 52	B/O	IDC+ ILC	2	pos	pos	neg	2	3/18	OvCa (40), Colon cancer (120), Ned (134)
BR6	BRCA2 mutant	BrCa, 46	B	IDC+ ILC	3	pos	pos	neg	1	6/31	Renal cancer (137)
BR40	BRCA2 mutant	BrCa, 28	B	IDC	2	pos	neg	neg	1	0/23	Ned (98)
BR41	BRCA2 mutant	BrCa, 33	B	IDC	3	pos	pos	neg	2	1/36	Local relapse (52), Ned (102)
BR8	BRCA2 mutant	BrCa, 30	B	IDC	2	pos	neg	neg	3	0/21	Metastases (52)
BR27	BRCA2 mutant	BrCa, 35	B	ILC	3	pos	pos	neg	2	0/18	Ned (45)
BR72	BRCA2 mutant	BrCa, 65 + OvCa, 62	B/O	ILC	2	pos	pos	neg	1	0/12	Ned (40)
BR84	BRCA2 mutant	BrCa, 43	B	IDC+ ILC	3	pos	pos	pos	2	1/20	Ned (60)
BR78	BRCAx	BrCa, 39	B	IDC	3	pos	pos	pos	2	1/19	Ned (47)
BR24	BRCAx	BrCa, 48 + Contr BrCa, 48 + Ipsi BrCa, 54	B/O	IDC	3	pos	neg	neg	1	0/33	Conralateral BrCa (3), Ipsilateral BrCa (72), Ned (107)
BR75	BRCAx	BrCa, 32	B	IDC	3	pos	neg	neg	2	3/19	Ned (43)
BR85	BRCAx	BrCa,35	B	Gelatinous	2	pos	pos	neg	2	3/9	Ned (28)
BR76	BRCAx	BrCa, 33	B/NCS	IDC	3	pos	pos	neg	1	1/24	Ned (119)
BR87	BRCAx	BrCa, 57	B	IDC	3	pos	pos	neg	2	15/30	Ned (115)
BR93	BRCAx	BrCa, 50 + Contr BrCa, 50	B	ILC	2	pos	pos	neg	4	2/24	Metastases (91)
BR94	BRCAx	BrCa, 50 + Contr BrCa, 50	B	ILC	2	pos	pos	neg	4	5/18	Metastases (91)
BR67	BRCAx	BrCa, 66	B/O/Colon	IDC	3	pos	pos	pos	1	19/24	Ned (70)
BR12	BRCAx	BrCa, 42	B/O	IDC	2	pos	pos	neg	1	1/15	Ned (34)
BR80	BRCAx	BrCa, 74 + Contr BrCa, 74	B	IDC	2	pos	pos	neg	1	2/25	Contralateral BrCa (0) , Ned (48)
BR81	BRCAx	BrCa, 42	B	ILC	2	pos	pos	neg	2	1/20	Ned (71)
BR70	BRCAx	BrCa, 35	B	IDC	3	pos	pos	neg	2	1/19	Metastases (30)
BR71	BRCAx	BrCa, 56	B	IDC	3	pos	pos	neg	1	9/17	Metastases (63)
BR74	BRCAx	BrCa, 26	B/O	IDC	2	pos	neg	neg	2	5/23	Dead (31)
BR49	nd	BrCa, 65		IDC	3	neg	neg	neg	2	5/27	Ned (111)
BR52	nd	BrCa, 79		IDC	1	pos	pos	neg	2	uk	Ned (25)
BR53	nd	BrCa,55		IDC	3	pos	pos	neg	1	0/24	Ned (108)
BR51	nd	BrCa, 85		IDC+ ILC	2	pos	pos	pos	2	uk	Metastases (22)
BR50	nd	BrCa, 66		ILC	2	pos	pos	neg	2	1/31	Metastases (70)
BR45	nd	BrCa, 67		Gel	2	pos	neg	neg	2	1/16	Ned (90)
BR46	nd	BrCa, 76		IDC + Gel	2	pos	pos	neg	1	2/12	Ned (57)
BR61	nd	BrCa, 56		IDC+Gel	3	pos	neg	neg	1	1/18	Metastases (33)
BR44	nd	BrCa, 65		IDC	uk	neg	neg	neg	3	0/17	Ned (104)
BR42	nd	BrCa, 44		IDC	3	pos	pos	neg	2	1/17	Metastases (32)
BR43	nd	BrCa, 74		IDC	3	neg	neg	neg	1	0/12	Ned (12)
BR55	nd	BrCa, 43		IDC+ ILC	2	pos	pos	neg	1	2/21	Ned (106)
