# Supplementary material for: miR-342 Regulates BRCA1 Expression through Modulation of ID4 in Breast Cancer
Source: PLoS One. 2014 Jan 27;9(1):e87039. doi: 10.1371/journal.pone.0087039 (PMC3903605; doi:10.1371/journal.pone.0087039)
Supplement: Table S2 — miRNAs associated with estrogen, progesterone and human epidermal growth factor 2 receptor. Positively/negatively associated miRNAs expression was in positive/negative correlation to the expression or status of estrogen receptor, progesterone receptor and human epidermal growth factor receptor 2 (P<0.05). Bold type is used for the miRNAs that were significantly associated with the status (*) and the expression (**) of the genes. For details on the analysis see the materials and methods section. Two different miR-321 sequences originated from two different miRNA precursors had a statistically significant association with ERBB2 expression. (XLSX) [file pone.0087039.s008.xlsx]

## Sheet: Foglio1
Estrogen receptor		Progesteron receptor		Human epidermal growth factor receptor 2
Positively associated	Negatively associated	Positively associated	Negatively associated	Positively associated	Negatively associated
miR-10a	miR-106	miR-205	** miR-17	* miR-27b	* miR-193
miR-10b	miR-106b	miR-342	** miR-20	*miR-130b	* miR-210
miR-103-2	miR-130a	*miR-29c	** miR-106	** miR-10b	** miR-321
miR-342	miR-130b	*miR-30a	** miR-106a	** miR-24-1	** miR-155
*miR-26b	miR-146	*miR-199a-2	** miR-106b	** miR-145	** miR-219-1
*miR-103	*miR-222	**miR-143	** miR-146	** miR-153-2	** miR-126
*miR-107	**miR-17	**miR-324	** miR-155	** miR-340	** miR-3p21-v1/v2-AntiS3P
*miR-107-10	**miR-20		** miR-219-1
**miR-92-1	**miR-24-2
**miR-213	**miR-93
**miR-323	**miR-100
**miR-324-5p	**miR-106a
**miR-324	**miR-125b-1
	**miR-125b-2
